# Supplementary material for: Pathogenic Pore Forming Proteins of Plasmodium Triggers the Necrosis of Endothelial Cells Attributed to Malaria Severity
Source: Toxins (Basel). 2021 Jan 15;13(1):62. doi: 10.3390/toxins13010062 (PMC7839052; doi:10.3390/toxins13010062)
Supplement: Supplementary file 1 [file toxins-13-00062-s001.zip]

Archive with 5 entries (4 files):
- toxins-921023 supplementary materials/
- toxins-921023 supplementary materials/Supplementary movie 1.avi
- toxins-921023 supplementary materials/Supplementary movie 2.avi
- toxins-921023 supplementary materials/Supplementary movie 3.avi
- toxins-921023 supplementary materials/toxins-921023 supplementary figures.docx
